# Supplementary material for: A new species of Diaspididae, Megacanthaspisguiyangensis (Hemiptera, Coccomorpha) from China
Source: Zookeys. 2019 Jul 1;858:71–6. doi: 10.3897/zookeys.858.35363 (PMC6614149; doi:10.3897/zookeys.858.35363)
Supplement: XML Treatment for Megacanthaspis [file zookeys.858.35363-treatment1.xml]

<!DOCTYPE tp:taxon-treatment
  PUBLIC "-//TaxonX//DTD Taxonomic Treatment Publishing DTD v0 20100105//EN" "tax-treatment-NSO.dtd">
<tp:taxon-treatment xmlns:tp="http://www.plazi.org/taxpub"><tp:treatment-meta><kwd-group><label>Taxon classification</label><kwd><named-content xmlns:xlink="http://www.w3.org/1999/xlink" content-type="kingdom">Animalia</named-content></kwd><kwd><named-content xmlns:xlink="http://www.w3.org/1999/xlink" content-type="order">Hemiptera</named-content></kwd><kwd><named-content xmlns:xlink="http://www.w3.org/1999/xlink" content-type="family">Diaspididae</named-content></kwd></kwd-group><mixed-citation publication-type="journal"><person-group><name><surname>Niu</surname><given-names>Minmin</given-names></name><name><surname>Feng</surname><given-names>Jinian</given-names></name></person-group><article-title>A new species of <tp:taxon-name><tp:taxon-name-part taxon-name-part-type="family">Diaspididae</tp:taxon-name-part></tp:taxon-name>, <italic><tp:taxon-name><tp:taxon-name-part taxon-name-part-type="genus" reg="Megacanthaspis">Megacanthaspis</tp:taxon-name-part><tp:taxon-name-part taxon-name-part-type="species" reg="guiyangensis">guiyangensis</tp:taxon-name-part></tp:taxon-name></italic> (<tp:taxon-name><tp:taxon-name-part taxon-name-part-type="order">Hemiptera</tp:taxon-name-part></tp:taxon-name>, <tp:taxon-name><tp:taxon-name-part taxon-name-part-type="above-genus">Coccomorpha</tp:taxon-name-part></tp:taxon-name>) from China</article-title><source>Zookeys</source><day>01</day><month>7</month><year>2019</year><volume>858</volume><fpage>71</fpage><lpage>76</lpage><pub-id pub-id-type="doi">10.3897/zookeys.858.35363</pub-id></mixed-citation></tp:treatment-meta><tp:nomenclature><tp:taxon-name>
              <tp:taxon-name-part taxon-name-part-type="genus" reg="Megacanthaspis">Megacanthaspis</tp:taxon-name-part>
            </tp:taxon-name><tp:taxon-authority>Takagi, 1961</tp:taxon-authority><tp:nomenclature-citation-list><tp:nomenclature-citation><tp:taxon-name>
                  <tp:taxon-name-part taxon-name-part-type="genus" reg="Megacanthaspis">Megacanthaspis</tp:taxon-name-part>
                </tp:taxon-name><comment>Takagi, 1961: 97.</comment></tp:nomenclature-citation></tp:nomenclature-citation-list></tp:nomenclature><tp:treatment-sec sec-type="type species" id="SECID0EPHAC"><title>Type species.</title><p><italic><tp:taxon-name><tp:taxon-name-part taxon-name-part-type="genus" reg="Megacanthaspis">Megacanthaspis</tp:taxon-name-part><tp:taxon-name-part taxon-name-part-type="species" reg="actinodaphnes">actinodaphnes</tp:taxon-name-part></tp:taxon-name></italic> Takagi by monotype and original designation.</p></tp:treatment-sec><tp:treatment-sec sec-type="Generic diagnosis" id="SECID0EAIAC"><title>Generic diagnosis.</title><p><bold>Adult female</bold>. Body elongate and slender, with metathorax and free abdominal segments not strongly produced; derm membranous. Each antenna with a long seta. Anterior spiracles with disc pores, and posterior spiracles of some species also with disc pores. Gland tubercles present caudad of anterior spiracles, laterocaudad of posterior spiracles and submarginally on 1–3 anterior abdominal segments. Pygidium rounded along posterior margin, all species without lobes, some species with a marginal series of serrate processes or plates. Marginal gland spines pre<!--PageBreak -->sent on the abdomen, each with one or more microducts. Dorsal macroducts present on abdomen and arranged in segmental rows but not in a well-defined series. Ventral ducts are the same size or smaller than dorsal ducts. Anal opening situated in the centre of pygidium. Perivulvar pores with five groups or connected to form an arc.</p></tp:treatment-sec><tp:treatment-sec sec-type="remarks" id="SECID0EKIAC"><title>Remarks.</title><p>The genus <italic><tp:taxon-name><tp:taxon-name-part taxon-name-part-type="genus" reg="Megacanthaspis">Megacanthaspis</tp:taxon-name-part></tp:taxon-name></italic>, like other groups such as <italic><tp:taxon-name><tp:taxon-name-part taxon-name-part-type="genus" reg="Thysanaspis">Thysanaspis</tp:taxon-name-part></tp:taxon-name></italic> and <italic><tp:taxon-name><tp:taxon-name-part taxon-name-part-type="genus" reg="Pygalataspis">Pygalataspis</tp:taxon-name-part></tp:taxon-name></italic>, has non-glanduliferous plates that are well developed but does not have distinct lobes. <italic><tp:taxon-name><tp:taxon-name-part taxon-name-part-type="genus" reg="Thysanaspis">Thysanaspis</tp:taxon-name-part></tp:taxon-name></italic> and <italic><tp:taxon-name><tp:taxon-name-part taxon-name-part-type="genus" reg="Pygalataspis">Pygalataspis</tp:taxon-name-part></tp:taxon-name></italic> have no gland spines. Members of the genera <italic><tp:taxon-name><tp:taxon-name-part taxon-name-part-type="genus" reg="Megacanthaspis">Megacanthaspis</tp:taxon-name-part></tp:taxon-name></italic>, <italic><tp:taxon-name><tp:taxon-name-part taxon-name-part-type="genus" reg="Kuwanaspis">Kuwanaspis</tp:taxon-name-part></tp:taxon-name></italic>, and <italic><tp:taxon-name><tp:taxon-name-part taxon-name-part-type="genus" reg="Nikkoaspis">Nikkoaspis</tp:taxon-name-part></tp:taxon-name></italic> all have plates and gland spines.</p></tp:treatment-sec></tp:taxon-treatment>
