# Supplementary material for: A new species of Diaspididae, Megacanthaspisguiyangensis (Hemiptera, Coccomorpha) from China
Source: Zookeys. 2019 Jul 1;858:71–6. doi: 10.3897/zookeys.858.35363 (PMC6614149; doi:10.3897/zookeys.858.35363)
Supplement: XML Treatment for Megacanthaspis guiyangensis [file zookeys.858.35363-treatment2.xml]

<!DOCTYPE tp:taxon-treatment
  PUBLIC "-//TaxonX//DTD Taxonomic Treatment Publishing DTD v0 20100105//EN" "tax-treatment-NSO.dtd">
<tp:taxon-treatment xmlns:tp="http://www.plazi.org/taxpub"><tp:treatment-meta><kwd-group><label>Taxon classification</label><kwd><named-content xmlns:xlink="http://www.w3.org/1999/xlink" content-type="kingdom">Animalia</named-content></kwd><kwd><named-content xmlns:xlink="http://www.w3.org/1999/xlink" content-type="order">Hemiptera</named-content></kwd><kwd><named-content xmlns:xlink="http://www.w3.org/1999/xlink" content-type="family">Diaspididae</named-content></kwd></kwd-group><mixed-citation publication-type="journal"><person-group><name><surname>Niu</surname><given-names>Minmin</given-names></name><name><surname>Feng</surname><given-names>Jinian</given-names></name></person-group><article-title>A new species of <tp:taxon-name><tp:taxon-name-part taxon-name-part-type="family">Diaspididae</tp:taxon-name-part></tp:taxon-name>, <italic><tp:taxon-name><tp:taxon-name-part taxon-name-part-type="genus" reg="Megacanthaspis">Megacanthaspis</tp:taxon-name-part><tp:taxon-name-part taxon-name-part-type="species" reg="guiyangensis">guiyangensis</tp:taxon-name-part></tp:taxon-name></italic> (<tp:taxon-name><tp:taxon-name-part taxon-name-part-type="order">Hemiptera</tp:taxon-name-part></tp:taxon-name>, <tp:taxon-name><tp:taxon-name-part taxon-name-part-type="above-genus">Coccomorpha</tp:taxon-name-part></tp:taxon-name>) from China</article-title><source>Zookeys</source><day>01</day><month>7</month><year>2019</year><volume>858</volume><fpage>71</fpage><lpage>76</lpage><pub-id pub-id-type="doi">10.3897/zookeys.858.35363</pub-id></mixed-citation></tp:treatment-meta><tp:nomenclature><tp:taxon-name>
              <tp:taxon-name-part taxon-name-part-type="genus" reg="Megacanthaspis">Megacanthaspis</tp:taxon-name-part>
              <tp:taxon-name-part taxon-name-part-type="species" reg="guiyangensis">guiyangensis</tp:taxon-name-part>
              <object-id xmlns:xlink="http://www.w3.org/1999/xlink" content-type="zoobank" xlink:type="simple">http://zoobank.org/1B30EFDA-374A-4EC7-B01E-15E325415428</object-id>
            </tp:taxon-name><tp:taxon-status xmlns:xlink="http://www.w3.org/1999/xlink" xlink:type="simple">sp. nov.</tp:taxon-status></tp:nomenclature><tp:treatment-sec sec-type="material" id="SECID0EPLAC"><title>Material studied.</title><p>Holotype female: CHINA, Guizhou Province, Guiyang city, <named-content xmlns:xlink="http://www.w3.org/1999/xlink" content-type="dwc:verbatimCoordinates" xlink:type="simple"><named-content content-type="geo-json" specific-use="{&#34;type&#34;:&#34;Point&#34;,&#34;coordinates&#34;:[106.670278,26.409722]}" id="NCID0EYLAC" xlink:type="simple">26°24'35"N; 106°40'13"E</named-content></named-content>. Collected on <italic><tp:taxon-name><tp:taxon-name-part taxon-name-part-type="genus" reg="Oligostachyum">Oligostachyum</tp:taxon-name-part><tp:taxon-name-part taxon-name-part-type="species" reg="lubricum">lubricum</tp:taxon-name-part></tp:taxon-name></italic> leaves by Niu &amp; Wei, 21.vii.2015, fist specimen from the left end of a row of 5 adult females, clearly indicated on the slide label (<abbrev xmlns:xlink="http://www.w3.org/1999/xlink" xlink:title="Northwest A&amp;F University, Yangling, Shaanxi, China" id="ABBRID0EIMAC" xlink:type="simple">NWAFU</abbrev>).</p><p>Paratypes: 59 specimens, same data as holotype (at, 1 slide with 1 adult female, 1 slide with 2 adult females, 1 slide with 3 adult females, 4 slides each with 4 adult females, 5 slides each with 5 adult females, 2 slides each with 6 adult females (NWAFU).</p></tp:treatment-sec><tp:treatment-sec sec-type="description" id="SECID0ENMAC"><title>Description.</title><p><bold>Adult female.</bold> (Figs <xref ref-type="fig" rid="F1">1–8</xref>) Body outline oblong fusiform, with indistinct segmentation. Each antenna with a long seta and a tubercle. Anterior and posterior spiracles without disc pores. The pygidium with sharp marginal processes on abdominal segments VII–VIII: 2 on each side of abdominal segment VII, 2 on abdominal segment VIII between the marginal gland spines (Fig. <xref ref-type="fig" rid="F1">8</xref>). Marginal gland spines each associated with one microduct, present on abdominal segments V–VIII: one pair, widely separated, on abdominal segment VIII and two pairs on abdominal segments V–VII. Some individuals have one pair of marginal gland spines on abdominal segment IV. Gland tubercles absent. Dorsal macroducts arranged in irregular rows on abdominal segments II–VIII and numbering approximately 23–50 on each side; Marginal macroducts arranged one on each side of abdominal segment VII, and absent on abdominal segment VIII between the gland spines. Ventral microducts smaller than dorsal macroducts, scattered loosely on the cephalothorax and abdomen. Anus rounded, located near the centre of the pygidium. Five groups of perivulvar pores form arcs: 3–5 in the median group, 5–8 in each laterocephalic group, and 4–8 in each laterocaudal group.</p><fig id="F1" position="float" orientation="portrait"><label>Figures 1–8.</label><caption><p><italic><tp:taxon-name><tp:taxon-name-part taxon-name-part-type="genus" reg="Megacanthaspis">Megacanthaspis</tp:taxon-name-part><tp:taxon-name-part taxon-name-part-type="species" reg="guiyangensis">guiyangensis</tp:taxon-name-part></tp:taxon-name></italic> sp. nov., adult female <bold>1</bold> body <bold>2</bold> antennae <bold>3</bold> anterior spiracle <bold>4</bold> detail of dorsal gland duct <bold>5</bold> ventral microducts <bold>6</bold> perivulvar pore <bold>7</bold> pygidium <bold>8</bold> margin of pygidium (sharp marginal processes).</p></caption><graphic xmlns:xlink="http://www.w3.org/1999/xlink" xlink:href="zookeys-858-071-g001.jpg" position="float" orientation="portrait" xlink:type="simple" id="oo_313915.jpg"/></fig></tp:treatment-sec><tp:treatment-sec sec-type="diagnosis" id="SECID0EFOAC"><title>Diagnosis.</title><p><italic><tp:taxon-name><tp:taxon-name-part taxon-name-part-type="genus" reg="Megacanthaspis">Megacanthaspis</tp:taxon-name-part><tp:taxon-name-part taxon-name-part-type="species" reg="guiyangensis">guiyangensis</tp:taxon-name-part></tp:taxon-name></italic> sp. nov. resembles <italic><tp:taxon-name><tp:taxon-name-part taxon-name-part-type="genus" reg="Megacanthaspis">M.</tp:taxon-name-part><tp:taxon-name-part taxon-name-part-type="species" reg="hangzhouensis">hangzhouensis</tp:taxon-name-part></tp:taxon-name></italic> (Wei &amp; Feng, 2012) in body outline, absence of gland tubercles and with 1 microduct on each of the marginal gland spines. The important differences between the pygidia of the two species are shown in Table <xref ref-type="table" rid="T1">1</xref>.</p><table-wrap id="T1" position="float" orientation="portrait"><label>Table 1.</label><caption><p>Morphological differences between the pygidia of <italic><tp:taxon-name><tp:taxon-name-part taxon-name-part-type="genus" reg="Megacanthaspis">M.</tp:taxon-name-part><tp:taxon-name-part taxon-name-part-type="species" reg="guiyangensis">guiyangensis</tp:taxon-name-part></tp:taxon-name></italic> sp. nov. and <italic><tp:taxon-name><tp:taxon-name-part taxon-name-part-type="genus" reg="Megacanthaspis">M.</tp:taxon-name-part><tp:taxon-name-part taxon-name-part-type="species" reg="hangzhouensis">hangzhouensis</tp:taxon-name-part></tp:taxon-name></italic>.</p></caption><table id="TID0EOMAE" rules="all"><tbody><tr><td rowspan="1" colspan="1">
                      <bold>Pygidium character state</bold>
                    </td><td rowspan="1" colspan="1">
                      <bold><italic><tp:taxon-name><tp:taxon-name-part taxon-name-part-type="genus" reg="Megacanthaspis">M.</tp:taxon-name-part><tp:taxon-name-part taxon-name-part-type="species" reg="guiyangensis">guiyangensis</tp:taxon-name-part></tp:taxon-name></italic> sp. nov.</bold>
                    </td><td rowspan="1" colspan="1">
                      <bold><italic><tp:taxon-name>
                            <tp:taxon-name-part taxon-name-part-type="genus" reg="Megacanthaspis">M.</tp:taxon-name-part>
                            <tp:taxon-name-part taxon-name-part-type="species" reg="hangzhouensis">hangzhouensis</tp:taxon-name-part>
                          </tp:taxon-name></italic></bold>
                    </td></tr><tr><td rowspan="1" colspan="1">Marginal processes</td><td rowspan="1" colspan="1">present</td><td rowspan="1" colspan="1">absent</td></tr><tr><td rowspan="1" colspan="1">Pairs of gland spines on abdominal segment VII</td><td rowspan="1" colspan="1">2</td><td rowspan="1" colspan="1">1</td></tr><tr><td rowspan="1" colspan="1">Number of dorsal macroducts on each side of abdomen</td><td rowspan="1" colspan="1">23-50</td><td rowspan="1" colspan="1">about 17</td></tr></tbody></table></table-wrap></tp:treatment-sec><tp:treatment-sec sec-type="host" id="SECID0ESCAE"><title>Host.</title><p><italic><tp:taxon-name><tp:taxon-name-part taxon-name-part-type="genus" reg="Oligostachyum">Oligostachyum</tp:taxon-name-part><tp:taxon-name-part taxon-name-part-type="species" reg="lubricum">lubricum</tp:taxon-name-part></tp:taxon-name></italic> (<tp:taxon-name><tp:taxon-name-part taxon-name-part-type="family">Poaceae</tp:taxon-name-part></tp:taxon-name>).</p></tp:treatment-sec><tp:treatment-sec sec-type="etymology" id="SECID0EIDAE"><title>Etymology.</title><p>Named after Guiyang, the type locality.</p></tp:treatment-sec><tp:treatment-sec sec-type="distribution" id="SECID0ENDAE"><title>Distribution.</title><p>China (Guizhou).</p><!--PageBreak --><!--PageBreak --></tp:treatment-sec></tp:taxon-treatment>
